# Supplementary material for: Identification of a novel nidovirus as a potential cause of large scale mortalities in the endangered Bellinger River snapping turtle (Myuchelys georgesi)
Source: PLoS One. 2018 Oct 24;13(10):e0205209. doi: 10.1371/journal.pone.0205209 (PMC6200216; doi:10.1371/journal.pone.0205209)
Supplement: S2 Table — (XLS) [file pone.0205209.s006.xls]

## Sheet: Sequence Data
Domain Data
Xinzhou nidovirus 6		E	E	L	V	E	A	S	A	G	T	P	L	I	F	C	T	K	V	S	Q	K	F	A	L	T	K	K	A	R	A	-	R	T	V	A	A	C	S	M	F	S	S	T	L	F	R	A	L
Xinzhou toro-like virus		D	D	I	V	N	L	A	K	E	T	P	L	V	F	T	T	K	V	S	D	K	F	A	L	T	A	K	P	R	A	-	R	T	I	A	A	C	S	M	F	A	S	T	L	F	R	A	C
Gill associated virus		T	A	Q	I	E	H	I	K	H	H	F	S	V	W	L	F	E	V	I	P	K	I	S	I	Q	P	V	D	K	A	L	R	S	I	F	I	G	P	A	F	M	N	D	V	Y	R	C	F
Yellow head virus		R	S	Q	I	E	H	I	K	H	H	F	S	I	W	L	F	E	V	I	P	K	I	S	I	Q	P	V	D	K	A	L	R	S	I	F	I	G	P	A	F	M	N	D	V	Y	R	C	F
Shingleback nidovirus		E	Q	I	V	N	L	S	A	T	S	P	L	I	F	T	T	K	V	V	Q	K	F	A	L	T	A	K	A	R	A	-	R	T	I	A	A	C	S	M	F	S	S	T	L	F	R	A	L
Ball python nidovirus		E	E	L	V	N	L	S	H	H	S	A	M	I	F	S	T	K	C	V	Q	K	F	A	L	T	A	K	P	R	A	-	R	T	I	A	A	C	S	M	I	A	S	T	L	F	R	A	L
Green tree python nidovirus		E	E	L	V	N	L	S	H	H	S	A	M	I	F	S	T	K	C	V	Q	K	F	A	L	T	S	K	P	R	A	-	R	T	I	A	A	C	S	M	I	A	S	T	L	F	R	A	L
Morelia viridis nidovirus		E	E	L	V	N	L	S	H	H	S	A	M	I	F	S	T	K	C	V	Q	K	F	A	L	T	S	K	P	R	A	-	R	T	I	A	A	C	S	M	I	A	S	T	L	F	R	A	L
Hainan hebius popei torovirus		E	D	L	V	K	L	A	Q	E	T	P	L	M	F	T	T	K	V	S	A	K	F	A	L	T	A	K	A	R	A	-	R	T	I	A	A	C	S	M	F	A	S	T	L	F	R	A	C
Guangdong mandarin rat snake torovirus		E	E	L	V	E	L	S	A	K	T	P	L	I	F	C	T	K	V	S	Q	K	F	A	L	T	K	K	A	R	A	-	R	T	V	A	A	C	S	M	F	S	S	T	L	F	R	A	L
Guangdong chinese water snake torovirus		E	E	I	V	A	L	S	N	D	T	P	L	I	F	T	T	K	V	I	Q	K	F	A	L	T	A	K	A	R	A	-	R	T	V	A	A	C	S	M	F	S	S	T	L	F	R	A	I
Guangdong red-banded snake torovirus		E	E	L	V	A	L	S	N	E	T	P	L	I	F	T	T	K	V	I	Q	K	F	A	L	T	A	K	A	R	A	-	R	T	V	A	A	C	S	M	F	S	S	T	L	F	R	A	I
Bellinger River virus		D	Q	L	V	E	L	S	N	K	S	P	L	I	F	S	T	K	C	V	Q	K	F	A	L	T	A	K	P	R	A	-	R	T	I	A	A	C	S	M	T	A	S	T	L	F	R	A	L
Ball python nidovirus 1		-	-	V	V	N	L	S	H	H	S	A	M	I	F	S	T	K	C	V	Q	K	F	A	L	T	A	K	P	R	A	-	R	T	I	A	A	C	S	M	I	A	S	T	L	F	R	A	L
Python Nidovirus		E	E	L	V	N	L	S	H	H	S	A	M	I	F	S	T	K	C	V	Q	K	F	A	L	T	S	K	P	R	A	-	R	T	I	A	A	C	S	M	T	A	S	T	L	F	R	A	L
Fathead minnow virus		D	R	L	L	D	T	A	S	R	T	I	M	P	F	S	T	K	I	V	T	K	H	Q	R	T	K	K	P	R	V	-	R	T	I	G	G	S	S	F	I	T	S	S	I	F	R	M	L
White bream virus		P	R	L	L	D	T	A	S	K	T	V	M	P	F	S	T	N	I	V	K	K	F	Q	R	Q	K	K	T	R	V	-	R	T	L	G	G	S	S	F	I	T	S	S	I	F	R	M	L
Chinook salmon bafinivirus		P	R	M	L	E	V	A	K	E	T	L	L	P	F	T	T	K	V	I	A	K	Y	A	R	T	K	K	A	R	A	-	R	T	V	G	A	S	S	F	V	A	S	T	V	F	R	F	L
Berne virus		A	R	L	F	E	Y	A	Q	K	A	P	L	P	F	C	T	K	I	I	T	K	F	A	L	S	A	K	A	R	A	-	R	T	V	S	S	C	S	F	I	A	S	T	I	F	R	F	A
Breda virus		T	K	L	F	E	Y	A	Q	K	A	P	L	P	F	C	T	K	I	I	T	K	F	A	L	S	A	K	A	R	A	-	R	T	V	S	S	C	S	F	I	A	S	T	I	F	R	F	A
Porcine torovirus		M	K	L	F	E	Y	A	Q	K	A	P	L	P	F	C	T	K	I	I	T	K	F	A	L	S	A	K	A	R	A	-	R	T	V	S	S	C	S	F	I	A	S	T	I	F	R	F	A
Bovine Nidovirus		K	A	L	M	E	L	S	N	K	T	P	L	A	F	C	T	K	I	V	Q	K	F	A	L	T	A	K	A	R	A	-	R	T	V	A	S	C	S	M	F	A	S	T	L	F	R	A	L
Bat CoV HKU4 RdRp domain of replicase polyprotein		D	E	L	F	A	V	T	K	R	N	V	L	P	T	I	T	Q	M	N	L	K	Y	A	I	S	A	K	N	R	A	-	R	T	V	A	G	V	S	I	L	S	T	M	T	N	R	Q	Y
Bat CoV HKU9 RdRp domain of replicase polyprotein		D	E	L	F	A	Y	T	K	R	N	V	L	P	T	I	T	Q	M	N	L	K	Y	A	I	S	A	K	N	R	A	-	R	T	V	A	G	V	S	I	A	S	T	M	T	N	R	Q	F
SARS RdRp domain of replicase polyprotein		D	A	L	F	A	Y	T	K	R	N	V	I	P	T	I	T	Q	M	N	L	K	Y	A	I	S	A	K	N	R	A	-	R	T	V	A	G	V	S	I	C	S	T	M	T	N	R	Q	F
Human CoV OC43 RdRp domain of replicase polyprotein		D	E	I	Y	A	Y	T	K	R	N	V	L	P	T	L	T	Q	M	N	L	K	Y	A	I	S	A	K	N	R	A	-	R	T	V	A	G	V	S	I	L	S	T	M	T	G	R	M	F
Murine Hepatitis CoV RdRp domain of replicase polyprotein		D	E	I	Y	A	Y	T	K	R	N	V	L	P	T	L	T	Q	M	N	L	K	Y	A	I	S	A	K	N	R	A	-	R	T	V	A	G	V	S	I	L	S	T	M	T	G	R	M	F
FIP CoV RdRp domain of replicase polyprotein		D	A	L	F	A	L	T	K	R	N	V	L	P	T	M	T	Q	M	N	L	K	Y	A	I	S	G	K	A	R	A	-	R	T	V	G	G	V	S	L	L	S	T	M	T	T	R	Q	Y
Human CoV 229E RdRp domain of replicase polyprotein		D	A	L	F	A	L	T	K	R	N	V	L	P	T	M	T	Q	L	N	L	K	Y	A	I	S	G	K	E	R	A	-	R	T	V	G	G	V	S	L	L	S	T	M	T	T	R	Q	Y
Human CoV NL63 RdRp domain of replicase polyprotein		D	A	L	Y	A	L	T	K	R	N	V	L	P	T	M	T	Q	L	N	L	K	Y	A	I	S	G	K	E	R	A	-	R	T	V	G	G	V	S	L	L	S	T	M	T	T	R	Q	F
Bat CoV HKU8 RdRp domain of replicase polyprotein		D	E	L	Y	A	Y	T	K	R	N	I	L	P	T	M	T	Q	L	N	L	K	Y	A	I	S	G	K	E	R	A	-	R	T	V	G	G	V	S	L	L	S	T	M	T	T	R	Q	Y
PEDV RdRp domain of replicase polyprotein		D	D	L	Y	A	Y	T	K	R	N	I	I	P	T	M	T	Q	L	N	L	K	Y	A	I	S	G	K	D	R	A	-	R	T	V	G	G	V	S	L	L	S	T	M	T	T	R	Q	Y
Bat CoV 512 RdRp domain of replicase polyprotein		D	A	L	Y	A	M	T	K	R	N	I	L	P	T	M	T	Q	L	N	L	K	Y	S	I	S	G	K	A	R	A	-	R	T	V	G	G	V	S	L	L	A	T	M	T	T	R	Q	F
Bat CoV HKU2 RdRp domain of replicase polyprotein		D	A	I	F	S	L	T	K	R	N	I	L	P	T	M	T	Q	L	N	L	K	Y	A	I	S	G	K	E	R	A	-	R	T	V	G	G	V	S	L	L	A	T	M	T	T	R	Q	F
Beluga Whale CoV SW1 RdRp domain of replicase polyprotein		D	Q	L	F	E	L	T	K	R	N	I	L	P	T	I	T	Q	I	N	M	K	Y	A	I	S	A	K	S	R	A	-	R	T	V	A	G	V	S	I	L	S	S	M	T	N	R	Q	F
IBV RdRp domain of replicase polyprotein		D	Q	L	F	E	I	T	K	K	N	V	L	P	T	I	T	Q	M	N	L	K	Y	A	I	S	A	K	N	R	A	-	R	T	V	A	G	V	S	I	L	S	T	M	T	N	R	Q	F
Thrush CoV HKU12 RdRp domain of replicase polyprotein		N	Q	L	F	E	Y	T	K	R	N	V	L	P	T	L	T	Q	M	N	L	K	Y	A	I	S	A	K	D	R	A	-	R	T	V	A	G	V	S	I	I	S	T	M	T	N	R	Q	Y
Sparrow CoV HKU17 RdRp domain of replicase polyprotein		N	Q	L	F	E	Y	T	K	R	N	V	L	P	T	L	T	Q	M	N	L	K	Y	A	I	S	A	K	D	R	A	-	R	T	V	A	G	V	S	I	I	S	T	M	T	N	R	Q	Y
Asian Leopard Cat CoV RdRp domain of replicase polyprotein		N	Q	L	F	E	Y	T	K	R	N	V	L	P	T	L	T	Q	M	N	L	K	Y	A	I	S	A	K	D	R	A	-	R	T	V	A	G	V	S	I	I	S	T	M	T	N	R	Q	Y
Night Heron CoV HKU19 RdRp domain of replicase polyprotein		N	A	M	F	E	Y	T	K	R	N	V	L	P	T	V	T	Q	M	N	L	K	Y	A	I	S	A	K	D	R	A	-	R	T	V	A	G	V	S	I	I	S	T	M	T	N	R	Q	Y
Nam Dinh RdRp domain of replicase polyprotein		D	A	I	V	Y	H	K	R	H	S	A	D	Q	Q	L	T	L	T	I	N	K	V	A	P	S	K	N	H	R	D	-	R	T	I	L	A	I	S	I	N	K	S	E	P	G	R	S	L
Hana RdRp domain of replicase polyprotein		D	A	I	V	H	H	K	R	H	S	A	D	Q	H	L	T	L	T	I	N	K	V	A	T	S	T	K	H	R	D	-	R	T	I	L	A	I	S	I	N	K	S	E	A	G	R	S	L
Meno RdRp domain of replicase polyprotein		D	K	L	V	Y	H	K	R	H	S	A	D	Q	A	L	T	L	V	I	N	K	V	A	I	S	T	K	H	R	D	-	R	T	I	L	A	I	N	I	N	K	S	E	A	G	R	S	L
Possum Nidovirus RdRp domain of replicase polyprotein		D	H	K	V	Y	M	F	N	L	D	S	N	A	S	V	T	P	V	S	P	K	I	Q	Y	I	G	K	V	K	V	-	-	R	T	I	L	G	T	C	A	I	P	A	L	W	L	R	A
Equine Arteritis RdRp domain of replicase polyprotein		D	D	M	V	A	Q	S	M	N	S	N	L	Q	T	A	T	M	A	T	C	K	R	Q	Y	C	S	K	Y	K	I	-	R	S	I	L	G	T	N	N	Y	I	G	L	G	L	R	A	C
LDEV RdRp domain of replicase polyprotein		D	A	L	C	K	R	A	C	E	E	H	W	Q	T	V	T	P	C	T	L	K	K	Q	Y	C	S	K	S	K	T	-	R	T	I	L	G	T	N	N	F	V	A	L	G	L	R	S	A
Lelystad RdRp domain of replicase polyprotein		D	E	M	C	A	R	A	V	K	E	N	W	Q	T	V	T	P	C	T	L	K	K	Q	Y	C	S	K	P	K	T	-	R	T	I	L	G	T	N	N	F	I	A	L	A	H	R	S	A
PRRSV RdRp domain of replicase polyprotein		D	V	L	C	A	Q	A	V	R	E	N	W	Q	T	V	T	P	C	T	L	K	K	Q	Y	C	G	K	K	K	T	-	R	T	I	L	G	T	N	N	F	I	A	L	A	H	R	A	V
SHFV RdRp domain of replicase polyprotein		D	E	L	C	E	K	A	I	A	E	V	W	Q	T	V	T	P	V	T	L	K	K	Q	F	C	S	K	A	K	T	-	R	T	I	L	G	T	N	A	M	A	S	L	A	L	R	A	L
Xinzhou nidovirus 6		D	T	Y	F	K	N	R	Y	-	G	D	-	-	-	-	-	-	-	-	L	R	D	Y	K	V	F	G	S	D	Y	T	K	C	D	R	S	F	P	I	V	F	R	A	A	S	A	A	I
Xinzhou toro-like virus		D	A	F	I	R	K	R	Y	-	G	S	-	-	-	-	-	-	-	-	L	D	K	Y	N	V	F	G	S	D	Y	T	K	C	D	R	S	Y	P	L	I	F	R	A	M	A	A	A	L
Gill associated virus		N	K	L	I	N	G	I	K	-	A	G	-	-	-	-	-	F	N	P	K	G	K	S	K	W	I	S	Q	D	Y	P	K	F	D	T	C	V	D	T	M	A	Q	Y	S	Y	I	V	N
Yellow head virus		N	K	L	I	N	G	I	T	-	A	G	-	-	-	-	-	F	N	P	K	G	K	A	K	W	I	S	Q	D	Y	P	K	F	D	T	C	V	D	T	M	A	Q	Y	S	Y	I	M	N
Shingleback nidovirus		D	E	Y	F	T	A	R	H	-	G	D	-	-	-	-	-	-	-	-	L	D	N	W	K	V	F	G	S	D	Y	T	K	C	D	R	S	F	P	L	V	L	R	S	M	A	A	A	I
Ball python nidovirus		H	N	W	F	T	S	R	H	-	G	D	-	-	-	-	-	-	-	-	I	S	N	W	K	I	F	G	S	D	Y	T	K	C	D	R	S	F	P	L	V	F	R	S	M	A	A	A	L
Green tree python nidovirus		H	N	W	F	T	S	R	H	-	G	D	-	-	-	-	-	-	-	-	I	S	N	W	K	I	F	G	S	D	Y	T	K	C	D	R	S	F	P	L	V	F	R	S	M	A	A	A	L
Morelia viridis nidovirus		H	N	W	F	T	S	R	H	-	G	D	-	-	-	-	-	-	-	-	I	S	N	W	K	I	F	G	S	D	Y	T	K	C	D	R	S	F	P	L	V	F	R	S	M	A	A	A	L
Hainan hebius popei torovirus		D	S	Y	I	K	R	R	Y	-	G	S	-	-	-	-	-	-	-	-	L	D	N	F	K	V	F	G	S	D	Y	T	K	C	D	R	S	F	P	L	V	F	R	G	L	A	A	A	V
Guangdong mandarin rat snake torovirus		N	T	Y	F	K	N	R	Y	-	G	N	-	-	-	-	-	-	-	-	L	E	D	Y	K	V	F	G	S	D	Y	T	K	C	D	R	S	F	P	I	V	L	R	A	A	S	A	A	I
Guangdong chinese water snake torovirus		D	R	Y	I	K	T	R	Y	-	G	S	-	-	-	-	-	-	-	-	L	D	G	Y	N	I	F	G	S	D	Y	T	K	C	D	R	S	F	P	A	V	M	R	V	L	A	A	C	I
Guangdong red-banded snake torovirus		D	R	Y	I	K	T	R	Y	-	G	S	-	-	-	-	-	-	-	-	L	N	D	Y	D	I	F	G	S	D	Y	T	K	C	D	R	S	F	P	A	V	L	R	V	L	A	A	C	V
Bellinger River virus		D	R	W	F	K	S	R	H	-	G	N	-	-	-	-	-	-	-	-	I	N	D	W	K	V	F	G	S	D	Y	T	K	C	D	R	S	F	P	L	V	F	R	S	M	A	A	A	L
Ball python nidovirus 1		H	N	W	F	T	S	R	H	-	G	D	-	-	-	-	-	-	-	-	I	S	N	W	K	I	F	G	S	D	Y	T	K	C	D	R	S	F	P	L	V	F	R	S	M	A	A	A	L
Python Nidovirus		H	N	W	F	T	S	R	H	-	G	D	-	-	-	-	-	-	-	-	I	S	N	W	K	I	F	G	S	D	Y	T	K	C	D	R	S	F	P	L	V	F	R	S	M	A	A	A	L
Fathead minnow virus		H	K	Y	L	T	A	H	H	P	N	G	-	-	-	-	-	-	-	-	I	E	D	C	S	V	M	G	A	D	Y	T	K	C	D	R	S	F	P	V	V	C	R	A	L	S	A	A	L
White bream virus		H	K	Y	L	S	A	H	H	P	N	G	-	-	-	-	-	-	-	-	I	E	D	C	Q	V	M	G	A	D	Y	T	K	C	D	R	S	F	P	V	V	C	R	A	L	S	A	A	L
Chinook salmon bafinivirus		D	K	Y	I	R	T	Q	H	P	N	G	-	-	-	-	-	-	-	-	I	E	H	Y	N	V	M	G	A	D	Y	T	K	C	D	R	S	F	P	L	I	N	R	A	F	A	A	A	L
Berne virus		S	K	F	L	K	D	K	Y	-	G	A	-	-	-	-	-	-	-	-	I	E	G	F	D	V	F	G	S	D	Y	T	K	C	D	R	T	F	P	L	S	F	R	A	L	T	A	A	L
Breda virus		S	K	F	L	K	D	K	Y	-	G	A	-	-	-	-	-	-	-	-	I	E	Q	F	D	V	F	G	S	D	Y	T	K	C	D	R	T	F	P	L	S	F	R	A	L	T	A	A	L
Porcine torovirus		S	K	F	L	K	D	K	Y	-	G	S	-	-	-	-	-	-	-	-	I	E	Q	F	D	V	F	G	S	D	Y	T	K	C	D	R	T	F	P	L	S	F	R	A	L	T	A	A	L
Bovine Nidovirus		D	T	F	V	R	T	R	H	-	G	D	-	-	-	-	-	-	-	-	L	E	K	Y	N	V	F	G	A	D	Y	T	K	C	D	R	S	F	P	L	V	F	R	A	A	T	A	A	I
Bat CoV HKU4 RdRp domain of replicase polyprotein		D	F	M	L	K	T	L	Y	-	K	D	-	-	-	-	-	-	-	-	V	E	S	P	H	L	M	G	W	D	Y	P	K	C	D	R	A	M	P	N	M	C	R	I	L	A	S	L	I
Bat CoV HKU9 RdRp domain of replicase polyprotein		N	R	M	L	R	T	L	C	-	E	G	-	-	-	-	-	-	-	-	V	E	N	P	H	L	M	G	W	D	Y	P	K	C	D	R	A	M	P	N	L	L	R	I	F	A	S	L	I
SARS RdRp domain of replicase polyprotein		H	N	M	L	K	T	V	Y	-	S	D	-	-	-	-	-	-	-	-	V	E	T	P	H	L	M	G	W	D	Y	P	K	C	D	R	A	M	P	N	M	L	R	I	M	A	S	L	V
Human CoV OC43 RdRp domain of replicase polyprotein		D	D	M	L	R	R	L	I	-	K	D	-	-	-	-	-	-	-	-	V	D	N	P	V	L	M	G	W	D	Y	P	K	C	D	R	A	M	P	N	L	L	R	I	V	S	S	L	V
Murine Hepatitis CoV RdRp domain of replicase polyprotein		D	D	M	L	R	R	L	I	-	K	D	-	-	-	-	-	-	-	-	V	D	S	P	V	L	M	G	W	D	Y	P	K	C	D	R	A	M	P	N	I	L	R	I	V	S	S	L	V
FIP CoV RdRp domain of replicase polyprotein		D	N	M	L	K	N	L	M	-	R	D	-	-	-	-	-	-	-	-	V	D	N	G	C	L	M	G	W	D	Y	P	K	C	D	R	A	L	P	N	M	I	R	M	A	S	A	M	I
Human CoV 229E RdRp domain of replicase polyprotein		N	N	M	L	R	T	L	I	-	D	G	-	-	-	-	-	-	-	-	V	E	N	P	M	L	M	G	W	D	Y	P	K	C	D	R	A	L	P	N	M	I	R	M	I	S	A	M	V
Human CoV NL63 RdRp domain of replicase polyprotein		D	N	M	L	R	N	L	M	-	D	G	-	-	-	-	-	-	-	-	V	D	N	A	C	L	M	G	W	D	Y	P	K	C	D	R	A	L	P	N	M	I	R	M	I	S	A	M	I
Bat CoV HKU8 RdRp domain of replicase polyprotein		D	N	M	L	K	N	L	I	-	D	G	-	-	-	-	-	-	-	-	V	E	N	P	C	L	M	G	W	D	Y	P	K	C	D	R	A	L	P	N	M	I	R	M	I	S	A	M	I
PEDV RdRp domain of replicase polyprotein		D	N	M	L	K	T	L	I	-	K	D	-	-	-	-	-	-	-	-	V	E	N	P	H	L	M	G	W	D	Y	P	K	C	D	R	A	L	P	N	M	I	R	M	I	S	A	M	I
Bat CoV 512 RdRp domain of replicase polyprotein		D	N	M	L	K	N	L	M	-	N	D	-	-	-	-	-	-	-	-	V	D	N	G	A	L	M	G	W	D	Y	P	K	C	D	R	A	M	P	S	M	I	R	M	L	A	A	M	V
Bat CoV HKU2 RdRp domain of replicase polyprotein		D	N	M	L	K	N	L	M	-	A	D	-	-	-	-	-	-	-	-	V	D	D	P	K	L	M	G	W	D	Y	P	K	C	D	R	A	M	P	S	M	I	R	M	L	S	A	M	I
Beluga Whale CoV SW1 RdRp domain of replicase polyprotein		D	N	M	L	R	N	L	M	-	R	G	-	-	-	-	-	-	-	-	V	E	D	P	V	L	M	G	W	D	Y	P	K	C	D	R	A	V	P	S	L	L	R	L	S	A	S	L	I
IBV RdRp domain of replicase polyprotein		D	N	M	L	R	N	L	I	-	Q	G	-	-	-	-	-	-	-	-	V	E	D	P	I	L	M	G	W	D	Y	P	K	C	D	R	A	M	P	N	L	L	R	I	A	A	S	L	V
Thrush CoV HKU12 RdRp domain of replicase polyprotein		D	N	M	L	R	R	L	M	-	D	G	-	-	-	-	-	-	-	-	I	N	N	P	I	L	V	G	W	D	Y	P	K	C	D	R	S	M	P	N	M	L	R	I	A	A	S	C	L
Sparrow CoV HKU17 RdRp domain of replicase polyprotein		D	N	M	L	R	R	L	M	-	C	N	-	-	-	-	-	-	-	-	I	N	N	P	I	L	V	G	W	D	Y	P	K	C	D	R	S	M	P	N	M	L	R	I	A	A	S	C	L
Asian Leopard Cat CoV RdRp domain of replicase polyprotein		D	N	M	L	R	R	L	M	-	C	N	-	-	-	-	-	-	-	-	I	N	N	P	I	L	V	G	W	D	Y	P	K	C	D	R	S	M	P	N	M	L	R	I	A	A	S	C	L
Night Heron CoV HKU19 RdRp domain of replicase polyprotein		D	N	M	L	R	N	L	M	-	A	N	-	-	-	-	-	-	-	-	I	N	N	P	K	L	A	G	W	D	Y	P	K	C	D	R	S	M	P	N	L	L	R	I	T	S	S	L	L
Nam Dinh RdRp domain of replicase polyprotein		D	K	L	Y	K	Y	L	Y	-	K	N	S	P	A	D	N	P	D	T	A	E	H	A	V	L	G	G	K	D	Y	P	K	W	D	R	R	I	S	N	M	L	Q	L	T	T	T	T	V
Hana RdRp domain of replicase polyprotein		D	K	F	Y	K	Q	L	Y	-	K	N	S	P	A	D	Q	P	G	V	A	E	R	A	V	L	G	G	K	D	Y	P	K	W	D	R	R	I	S	N	M	L	Q	L	T	T	T	T	I
Meno RdRp domain of replicase polyprotein		D	K	L	Y	K	N	L	Y	-	K	D	S	P	I	D	N	P	D	A	T	E	H	V	V	L	G	G	K	D	Y	P	K	W	D	R	R	I	S	N	M	L	Q	L	T	T	T	N	V
Possum Nidovirus RdRp domain of replicase polyprotein		-	-	-	-	-	-	-	-	-	P	K	-	-	-	-	-	-	-	-	L	R	R	Y	R	A	-	S	V	D	V	V	S	C	D	R	T	T	P	A	C	I	R	D	F	C	A	S	L
Equine Arteritis RdRp domain of replicase polyprotein		-	-	-	-	-	-	-	-	-	P	A	-	-	-	-	-	-	-	-	P	-	D	K	Y	C	L	E	T	D	L	E	S	C	D	R	S	T	P	A	L	V	R	W	F	A	T	N	L
LDEV RdRp domain of replicase polyprotein		-	-	-	-	-	-	-	-	-	P	V	-	-	-	-	-	-	-	-	R	I	G	G	R	C	L	E	A	D	L	A	S	C	D	R	S	T	P	A	I	I	R	W	F	T	T	N	L
Lelystad RdRp domain of replicase polyprotein		-	-	-	-	-	-	-	-	-	H	C	-	-	-	-	-	-	-	-	T	V	A	G	R	C	L	E	A	D	L	A	S	C	D	R	S	T	P	A	I	V	R	W	F	V	A	N	L
PRRSV RdRp domain of replicase polyprotein		-	-	-	-	-	-	-	-	-	Q	T	-	-	-	-	-	-	-	-	P	V	L	G	R	C	L	E	A	D	L	A	S	C	D	R	S	T	P	A	I	V	R	W	F	A	A	N	L
SHFV RdRp domain of replicase polyprotein		-	-	-	-	-	-	-	-	-	T	F	-	-	-	-	-	-	-	-	E	V	K	G	R	C	L	E	T	D	L	A	S	C	D	R	S	T	P	A	I	V	R	H	F	A	T	K	L
Xinzhou nidovirus 6		V	F	D	F	L	L	S	G	N	-	T	L	Y	S	K	P	G	G	T	S	S	G	D	A	T	T	A	F	S	N	T	L	Y	N	H	M	V	H	L	Y	V	Q	L	I	T	L	A	S
Xinzhou toro-like virus		M	L	D	F	V	M	V	G	N	-	S	M	F	Q	K	P	G	G	T	S	S	G	D	A	T	T	A	F	G	N	T	L	Y	N	H	M	V	H	L	Y	V	Q	L	Q	H	L	V	T
Gill associated virus		T	S	P	I	I	Y	Y	N	S	-	I	L	I	R	K	L	H	G	V	S	S	G	D	G	A	T	A	I	K	N	S	H	C	N	S	V	I	T	N	I	A	F	Y	R	Q	I	V	D
Yellow head virus		T	S	P	I	I	Y	Y	N	S	-	M	L	I	R	K	L	H	G	V	S	S	G	D	G	A	T	A	I	K	N	S	H	C	N	S	I	I	T	N	I	A	F	Y	R	Q	I	I	D
Shingleback nidovirus		M	L	D	F	V	E	M	G	N	G	S	I	Y	A	K	P	G	G	T	S	S	G	D	A	T	T	A	F	A	N	T	L	Y	N	H	A	V	H	L	L	V	Q	L	Q	T	L	V	T
Ball python nidovirus		M	F	D	M	V	H	L	D	G	-	K	I	V	Y	K	P	G	G	T	S	S	G	D	A	T	T	A	F	A	N	T	L	Y	N	H	G	V	H	L	L	V	Q	L	Q	T	L	V	T
Green tree python nidovirus		M	F	D	M	V	H	L	D	G	-	K	I	V	Y	K	P	G	G	T	S	S	G	D	A	T	T	A	F	A	N	T	L	Y	N	H	C	V	H	L	L	V	Q	L	Q	T	L	V	T
Morelia viridis nidovirus		M	F	D	M	V	H	L	D	G	-	K	I	V	Y	K	P	G	G	T	S	S	G	D	A	T	T	A	F	A	N	T	L	Y	N	H	C	V	H	L	L	V	Q	L	Q	T	L	V	T
Hainan hebius popei torovirus		M	L	D	F	V	L	V	G	D	-	A	V	Y	Q	K	S	G	G	T	S	S	G	D	A	T	T	A	F	A	N	T	I	Y	N	H	V	V	H	L	Y	V	Q	L	V	T	L	V	T
Guangdong mandarin rat snake torovirus		V	F	D	F	L	L	S	G	N	-	T	L	Y	S	K	P	G	G	T	S	S	G	D	A	T	T	A	F	S	N	T	L	Y	N	H	M	V	H	L	Y	V	Q	L	I	T	L	A	S
Guangdong chinese water snake torovirus		I	F	D	Q	V	E	V	N	G	-	S	I	Y	N	K	P	G	G	T	S	S	G	D	A	T	T	A	Y	A	N	T	L	Y	N	H	C	V	H	L	L	V	Q	L	Q	T	L	V	T
Guangdong red-banded snake torovirus		I	F	D	Q	V	E	V	N	G	-	S	L	Y	N	K	P	G	G	T	S	S	G	D	A	T	T	A	Y	A	N	T	I	Y	N	H	C	V	H	L	L	V	Q	L	Q	T	L	V	T
Bellinger River virus		M	F	D	I	V	H	I	N	G	-	Q	L	V	Y	K	P	G	G	T	S	S	G	D	A	T	T	A	F	A	N	T	L	Y	N	H	A	V	H	L	L	V	Q	L	E	T	L	V	T
Ball python nidovirus 1		M	F	D	M	V	H	L	D	G	-	K	I	V	Y	K	P	G	G	T	S	S	G	D	A	T	T	A	F	A	N	T	L	Y	N	H	G	V	H	L	L	V	Q	L	Q	T	L	V	T
Python Nidovirus		M	F	D	M	V	H	L	D	G	-	K	I	V	Y	K	P	G	G	T	S	S	G	D	A	T	T	A	F	A	N	T	L	Y	N	H	G	V	H	L	L	V	Q	L	Q	T	L	V	T
Fathead minnow virus		I	F	D	Q	S	Y	I	A	G	-	H	V	F	N	K	P	G	G	T	T	S	G	D	S	T	T	A	F	S	N	S	F	Y	N	Y	F	V	H	L	F	I	Q	F	Q	T	F	L	S
White bream virus		L	L	D	P	S	F	I	S	G	-	H	I	F	N	K	P	G	G	T	T	S	G	D	S	T	T	A	F	S	N	S	F	Y	N	Y	F	V	H	L	Y	I	Q	Y	L	T	F	L	T
Chinook salmon bafinivirus		M	T	D	F	C	N	I	S	G	-	H	T	F	N	K	P	G	G	T	T	S	G	D	S	T	T	A	F	S	N	S	I	Y	N	Y	F	V	H	L	T	V	Q	F	L	T	F	L	S
Berne virus		M	L	D	T	M	L	C	D	G	-	M	L	L	N	K	P	G	G	T	S	S	G	D	A	T	T	A	H	S	N	T	F	Y	N	Y	M	V	H	Y	V	V	A	F	K	T	I	L	S
Breda virus		M	L	D	T	M	L	C	D	G	-	M	L	L	N	K	P	G	G	T	S	S	G	D	A	T	T	A	H	S	N	T	F	Y	N	Y	M	V	H	Y	V	V	A	F	K	T	I	L	S
Porcine torovirus		M	L	D	T	M	I	C	D	G	-	M	L	L	N	K	P	G	G	T	S	S	G	D	A	T	T	A	H	S	N	T	F	Y	N	Y	M	V	H	Y	V	V	A	F	K	T	I	L	S
Bovine Nidovirus		M	L	D	F	L	E	C	S	G	-	T	V	I	Q	K	T	G	G	T	S	S	G	D	A	T	T	A	F	S	N	S	I	Y	N	Y	M	V	C	A	Y	T	R	L	M	Y	L	V	C
Bat CoV HKU4 RdRp domain of replicase polyprotein		L	S	E	Y	V	L	C	G	G	-	G	Y	Y	V	K	P	G	G	T	S	S	G	D	A	T	T	A	Y	A	N	S	V	F	N	I	L	Q	A	T	T	A	N	V	S	A	L	M	S
Bat CoV HKU9 RdRp domain of replicase polyprotein		L	S	E	M	V	L	C	G	G	-	G	F	Y	V	K	P	G	G	T	S	S	G	D	S	T	T	A	Y	A	N	S	V	F	N	I	C	Q	A	V	S	A	N	L	N	T	F	L	S
SARS RdRp domain of replicase polyprotein		L	S	E	M	V	M	C	G	G	-	S	L	Y	V	K	P	G	G	T	S	S	G	D	A	T	T	A	Y	A	N	S	V	F	N	I	C	Q	A	V	T	A	N	V	N	A	L	L	S
Human CoV OC43 RdRp domain of replicase polyprotein		L	S	E	I	V	M	C	G	G	-	C	Y	Y	V	K	P	G	G	T	S	S	G	D	A	T	T	A	F	A	N	S	V	F	N	I	C	Q	A	V	S	A	N	V	C	A	L	M	S
Murine Hepatitis CoV RdRp domain of replicase polyprotein		L	S	E	I	V	M	C	G	G	-	C	Y	Y	V	K	P	G	G	T	S	S	G	D	A	T	T	A	F	A	N	S	V	F	N	I	C	Q	A	V	S	A	N	V	C	S	L	M	A
FIP CoV RdRp domain of replicase polyprotein		L	T	E	V	V	H	C	T	G	-	G	F	Y	F	K	P	G	G	T	T	S	G	D	G	T	T	A	Y	A	N	S	A	F	N	I	F	Q	A	V	S	A	N	V	N	K	L	L	G
Human CoV 229E RdRp domain of replicase polyprotein		L	T	E	V	V	Y	S	N	G	-	G	F	Y	F	K	P	G	G	T	T	S	G	D	A	S	T	A	Y	A	N	S	I	F	N	I	F	Q	A	V	S	S	N	I	N	R	L	L	S
Human CoV NL63 RdRp domain of replicase polyprotein		L	T	E	V	V	Y	S	N	G	-	G	F	Y	M	K	P	G	G	T	T	S	G	D	A	T	T	A	Y	A	N	S	V	F	N	I	F	Q	A	V	S	A	N	I	N	R	I	L	G
Bat CoV HKU8 RdRp domain of replicase polyprotein		L	T	E	V	V	Y	S	N	G	-	G	F	Y	L	K	P	G	G	T	T	S	G	D	A	T	T	A	Y	A	N	S	V	F	N	I	F	Q	A	V	S	A	N	V	N	K	L	L	S
PEDV RdRp domain of replicase polyprotein		L	T	E	M	V	Y	S	N	G	-	G	F	Y	V	K	P	G	G	T	T	S	G	D	A	T	T	A	Y	A	N	S	V	F	N	I	F	Q	A	T	S	A	N	V	N	R	L	L	S
Bat CoV 512 RdRp domain of replicase polyprotein		L	N	E	V	V	H	S	N	G	-	G	F	Y	V	K	P	G	G	T	T	S	G	D	A	T	T	A	Y	A	N	S	V	F	N	I	F	Q	A	V	S	S	N	I	N	R	L	L	S
Bat CoV HKU2 RdRp domain of replicase polyprotein		L	T	E	V	V	Y	S	N	G	-	G	F	Y	F	K	P	G	G	T	T	S	G	D	A	T	T	A	Y	A	N	S	V	F	N	I	F	Q	A	V	S	S	N	I	N	C	V	L	S
Beluga Whale CoV SW1 RdRp domain of replicase polyprotein		L	S	E	V	A	L	S	N	G	-	G	L	Y	V	K	P	G	G	T	S	S	G	D	A	T	T	A	Y	A	N	S	A	F	N	L	F	Q	A	T	A	A	N	V	A	Q	L	L	A
IBV RdRp domain of replicase polyprotein		L	S	E	T	V	L	A	T	G	-	G	I	Y	V	K	P	G	G	T	S	S	G	D	A	T	T	A	Y	A	N	S	V	F	N	I	I	Q	A	T	S	A	N	V	A	R	L	L	S
Thrush CoV HKU12 RdRp domain of replicase polyprotein		L	S	E	V	V	V	S	G	N	-	N	L	Y	V	K	P	G	G	T	S	S	G	D	A	T	T	A	Y	A	N	S	V	F	N	I	L	Q	V	V	S	A	N	V	A	T	F	L	S
Sparrow CoV HKU17 RdRp domain of replicase polyprotein		L	S	E	V	V	V	S	G	N	-	N	L	Y	V	K	P	G	G	T	S	S	G	D	A	T	T	A	Y	A	N	S	V	F	N	I	L	Q	V	V	S	A	N	V	A	A	F	L	S
Asian Leopard Cat CoV RdRp domain of replicase polyprotein		L	S	E	V	V	V	S	G	N	-	N	L	Y	V	K	P	G	G	T	S	S	G	D	A	T	T	A	Y	A	N	S	V	F	N	I	L	Q	V	V	S	A	N	V	A	T	F	L	S
Night Heron CoV HKU19 RdRp domain of replicase polyprotein		L	S	E	I	V	V	S	G	N	-	V	M	Y	V	K	P	G	G	T	S	S	G	D	A	T	T	A	Y	A	N	S	V	F	N	I	L	Q	V	V	S	A	N	I	A	R	F	M	S
Nam Dinh RdRp domain of replicase polyprotein		L	Y	D	Y	L	V	F	G	N	-	E	L	Y	Q	K	P	G	G	V	T	S	G	N	S	R	T	A	D	G	N	S	L	L	H	L	L	I	D	F	Y	A	I	I	S	Q	L	I	Q
Hana RdRp domain of replicase polyprotein		L	F	D	Y	L	V	F	G	N	-	E	L	Y	Q	K	P	G	G	V	T	S	G	N	S	R	T	A	D	G	N	S	L	L	H	L	L	I	D	F	Y	A	I	I	T	Q	L	I	Q
Meno RdRp domain of replicase polyprotein		L	F	D	Y	L	V	F	G	N	-	E	L	Y	Q	K	P	G	G	V	T	S	G	N	S	R	T	A	D	G	N	S	F	L	H	M	L	I	D	M	Y	A	L	I	I	Q	L	I	Q
Possum Nidovirus RdRp domain of replicase polyprotein		V	S	E	F	I	A	F	D	G	-	K	I	F	V	K	P	G	G	L	S	S	G	D	P	V	T	T	L	S	N	C	V	Y	S	L	S	I	Y	V	Q	H	V	I	L	S	A	L	R
Equine Arteritis RdRp domain of replicase polyprotein		C	H	D	L	V	V	A	G	S	-	A	A	F	T	K	R	G	G	L	S	S	G	D	P	I	T	S	I	S	N	T	I	Y	S	L	V	L	Y	T	Q	H	M	L	L	C	G	L	E
LDEV RdRp domain of replicase polyprotein		C	H	D	V	V	S	T	M	S	-	G	C	F	D	K	R	G	G	L	S	S	G	D	P	V	T	S	I	S	N	T	V	Y	S	L	I	I	Y	A	Q	H	M	V	L	S	A	F	R
Lelystad RdRp domain of replicase polyprotein		C	H	D	L	V	A	T	Q	D	-	G	A	F	T	K	R	G	G	L	S	S	G	D	P	V	T	S	V	S	N	T	V	Y	S	L	V	I	Y	A	Q	H	M	V	L	S	A	L	K
PRRSV RdRp domain of replicase polyprotein		C	H	D	L	L	V	T	Q	S	-	G	A	V	T	K	R	G	G	L	S	S	G	D	P	I	T	S	V	S	N	T	I	Y	S	L	V	I	Y	A	Q	H	M	V	L	S	Y	F	K
SHFV RdRp domain of replicase polyprotein		C	H	D	L	I	V	T	Q	T	-	S	A	A	T	K	R	G	G	L	S	S	G	D	P	V	T	S	I	A	N	T	I	Y	S	L	V	L	Y	V	Q	H	M	V	L	T	L	L	E
Xinzhou nidovirus 6		-	-	-	-	-	-	N	-	-	-	T	V	L	D	H	Y	N	S	K	Y	Y	H	F	N	F	L	S	D	D	S	F	I	L	T	S	K	E	D	P	T	L	P	N	I	Y	N	K	H
Xinzhou toro-like virus		-	-	-	-	-	-	S	-	-	-	N	Y	L	D	Y	Y	N	S	E	F	Y	R	F	N	F	L	S	D	D	S	F	I	L	T	L	K	-	D	P	T	I	P	N	I	F	N	T	E
Gill associated virus		-	-	-	-	-	-	D	D	A	Y	S	T	H	R	A	F	E	W	N	I	S	R	C	A	T	L	S	D	D	T	L	A	I	I	N	P	D	-	-	-	-	-	-	V	L	D	L	D
Yellow head virus		-	-	-	-	-	-	D	D	A	Y	S	T	H	R	A	F	E	W	N	I	S	R	C	A	T	L	S	D	D	T	L	A	I	I	N	P	D	-	-	-	-	-	-	V	F	D	L	D
Shingleback nidovirus		-	-	-	-	-	-	R	-	-	-	A	M	V	R	E	Y	N	S	K	S	Y	K	F	N	F	L	S	D	D	S	F	I	L	T	D	R	H	D	E	T	L	P	D	I	Y	N	K	R
Ball python nidovirus		-	-	-	-	-	-	D	-	-	-	Q	M	L	D	V	Y	N	K	K	H	Y	K	F	N	F	L	S	D	D	S	F	I	L	T	N	I	H	D	A	T	L	P	D	I	Y	N	K	H
Green tree python nidovirus		-	-	-	-	-	-	D	-	-	-	Q	M	L	D	L	Y	N	K	K	H	Y	K	F	N	F	L	S	D	D	S	F	I	L	T	N	I	H	D	S	T	L	P	D	I	Y	N	K	H
Morelia viridis nidovirus		-	-	-	-	-	-	D	-	-	-	Q	M	L	D	L	Y	N	K	K	H	Y	K	F	N	F	L	S	D	D	S	F	I	L	T	N	I	H	D	S	T	L	P	D	I	Y	N	K	H
Hainan hebius popei torovirus		-	-	-	-	-	-	D	-	-	-	L	L	L	D	E	V	N	G	F	D	Y	C	F	N	F	L	S	D	D	S	F	I	L	T	R	R	D	D	G	L	L	D	I	F	N	C	V	-
Guangdong mandarin rat snake torovirus		-	-	-	-	-	-	N	-	-	-	N	A	L	D	F	Y	N	S	K	C	Y	H	F	N	F	L	S	D	D	S	F	I	L	T	S	K	Q	D	P	T	L	P	D	I	Y	N	K	H
Guangdong chinese water snake torovirus		-	-	-	-	-	-	N	-	-	-	S	L	L	D	Y	Y	N	N	C	E	Y	R	F	N	F	L	S	D	D	S	F	I	L	T	R	R	E	D	Q	T	L	P	N	I	Y	N	M	S
Guangdong red-banded snake torovirus		-	-	-	-	-	-	N	-	-	-	V	L	L	D	Y	Y	N	N	E	E	Y	R	F	N	F	L	S	D	D	S	F	I	L	T	S	K	R	D	P	T	L	P	K	I	Y	N	K	A
Bellinger River virus		-	-	-	-	-	-	K	-	-	-	N	M	L	K	H	Y	N	T	K	H	Y	K	F	N	F	L	S	D	D	S	F	I	L	T	N	K	H	D	P	T	L	P	D	I	Y	N	K	H
Ball python nidovirus 1		-	-	-	-	-	-	D	-	-	-	Q	M	L	D	V	Y	N	K	K	H	Y	K	F	N	F	L	S	D	D	S	F	I	L	T	N	I	H	D	A	T	L	P	D	I	Y	N	K	H
Python Nidovirus		-	-	-	-	-	-	D	-	-	-	Q	M	L	D	V	Y	N	K	K	H	Y	K	F	N	F	L	S	D	D	S	F	I	L	T	N	I	H	D	S	T	L	P	D	I	Y	N	K	H
Fathead minnow virus		-	-	-	-	-	-	D	L	Y	F	S	Q	I	D	D	L	N	S	T	Q	Y	F	L	H	F	L	S	D	D	S	F	I	I	S	K	-	-	-	P	E	A	F	P	I	F	T	P	A
White bream virus		-	-	-	-	-	-	D	L	Y	F	S	M	A	D	D	L	N	S	T	E	Y	F	L	H	F	L	S	D	D	S	F	I	I	S	K	-	-	-	P	T	A	F	P	I	F	T	P	A
Chinook salmon bafinivirus		-	-	-	-	-	-	N	T	Y	F	E	L	V	H	D	L	N	C	T	E	Y	F	F	H	F	L	S	D	D	S	F	I	F	S	T	-	-	-	Q	E	A	F	P	I	F	T	T	L
Berne virus		-	-	-	-	-	-	Q	V	F	N	T	L	L	E	D	Q	F	Q	T	N	Y	F	L	N	F	L	S	D	D	S	F	I	F	S	K	-	-	-	P	E	A	L	K	I	F	T	C	E
Breda virus		-	-	-	-	-	-	G	V	F	N	T	L	L	E	E	Q	F	Q	T	N	Y	F	L	N	F	L	S	D	D	S	F	I	F	S	K	-	-	-	P	G	A	L	K	I	F	T	C	E
Porcine torovirus		-	-	-	-	-	-	D	V	F	N	T	L	L	E	E	Q	F	Q	T	N	Y	F	L	N	F	L	S	D	D	S	F	I	F	S	E	-	-	-	P	G	A	L	K	I	F	T	C	E
Bovine Nidovirus		-	-	-	-	-	-	I	E	L	M	L	Q	L	N	K	D	L	D	E	L	Y	R	F	N	F	L	S	D	D	S	F	I	L	S	D	-	-	-	K	K	A	P	N	I	F	T	A	E
Bat CoV HKU4 RdRp domain of replicase polyprotein		-	-	-	-	-	-	K	-	F	V	D	K	Y	Y	A	F	L	N	K	H	F	S	M	M	I	L	S	D	D	G	V	V	C	Y	N	S	D	Y	A	A	K	G	Y	V	A	S	I	Q
Bat CoV HKU9 RdRp domain of replicase polyprotein		-	-	-	-	-	-	E	-	L	V	L	D	Y	Y	N	Y	L	R	K	H	F	S	M	M	I	L	S	D	D	G	V	V	C	Y	N	A	D	Y	A	Q	K	G	Y	V	A	D	I	Q
SARS RdRp domain of replicase polyprotein		-	-	-	-	-	-	E	-	F	V	D	E	F	Y	A	Y	L	R	K	H	F	S	M	M	I	L	S	D	D	A	V	V	C	Y	N	S	N	Y	A	A	Q	G	L	V	A	S	I	K
Human CoV OC43 RdRp domain of replicase polyprotein		-	-	-	-	-	-	T	-	F	V	T	E	Y	Y	E	F	L	N	K	H	F	S	M	M	I	L	S	D	D	G	V	V	C	Y	N	S	D	Y	A	S	K	G	Y	I	A	N	I	S
Murine Hepatitis CoV RdRp domain of replicase polyprotein		-	-	-	-	-	-	A	-	F	V	S	E	Y	Y	E	F	L	N	K	H	F	S	M	M	I	L	S	D	D	G	V	V	C	Y	N	S	E	F	A	S	K	G	Y	I	A	N	I	S
FIP CoV RdRp domain of replicase polyprotein		-	-	-	-	-	-	E	-	F	V	V	E	Y	F	S	Y	L	R	K	H	F	S	M	M	I	L	S	D	D	G	V	V	C	Y	N	K	D	Y	A	D	L	G	Y	V	A	D	I	N
Human CoV 229E RdRp domain of replicase polyprotein		-	-	-	-	-	-	S	-	F	I	D	D	Y	Y	G	Y	L	R	K	H	F	S	M	M	I	L	S	D	D	G	V	V	C	Y	N	K	D	Y	A	E	L	G	Y	I	A	D	I	S
Human CoV NL63 RdRp domain of replicase polyprotein		-	-	-	-	-	-	G	-	F	V	D	T	F	Y	G	Y	L	R	K	H	F	S	M	M	I	L	S	D	D	G	V	V	C	Y	N	K	E	Y	A	S	L	G	Y	V	A	D	I	N
Bat CoV HKU8 RdRp domain of replicase polyprotein		-	-	-	-	-	-	Q	-	F	V	V	E	Y	Y	G	Y	L	R	K	H	F	S	M	M	I	L	S	D	D	G	V	V	C	Y	N	N	D	Y	A	S	L	G	Y	V	A	D	L	N
PEDV RdRp domain of replicase polyprotein		-	-	-	-	-	-	S	-	F	V	E	E	Y	F	G	Y	L	R	K	H	F	S	M	M	I	L	S	D	D	G	V	V	C	Y	N	S	E	Y	A	A	L	G	Y	V	A	D	L	N
Bat CoV 512 RdRp domain of replicase polyprotein		-	-	-	-	-	-	N	-	V	V	T	D	F	Y	N	Y	L	K	K	H	F	S	M	M	I	L	S	D	D	G	V	V	C	Y	N	K	E	Y	A	A	L	G	Y	V	G	D	I	S
Bat CoV HKU2 RdRp domain of replicase polyprotein		-	-	-	-	-	-	S	-	F	V	D	D	F	Y	G	Y	L	Q	K	H	F	S	M	M	I	L	S	D	D	S	V	V	C	Y	N	K	T	Y	A	G	L	G	Y	I	A	D	I	S
Beluga Whale CoV SW1 RdRp domain of replicase polyprotein		-	-	-	-	-	-	D	-	F	V	Y	T	F	Y	A	Y	L	N	K	H	F	S	L	M	I	L	S	D	D	G	V	V	C	Y	N	K	S	Y	A	E	A	G	M	V	A	S	I	A
IBV RdRp domain of replicase polyprotein		-	-	-	-	-	-	A	-	F	V	E	K	F	Y	S	Y	L	C	K	N	F	S	L	M	I	L	S	D	D	G	V	V	C	Y	N	N	T	L	A	K	Q	G	L	V	A	D	I	S
Thrush CoV HKU12 RdRp domain of replicase polyprotein		-	-	-	-	-	-	S	-	V	I	E	D	F	Y	Q	H	L	R	K	Y	F	G	L	M	I	L	S	D	D	G	V	A	C	I	D	S	E	A	A	A	S	G	V	V	S	N	L	D
Sparrow CoV HKU17 RdRp domain of replicase polyprotein		-	-	-	-	-	-	T	-	V	I	D	R	F	Y	Q	H	L	Q	S	Y	F	G	L	M	I	F	S	D	D	G	V	A	C	I	D	S	D	V	A	K	S	G	A	V	A	D	L	D
Asian Leopard Cat CoV RdRp domain of replicase polyprotein		-	-	-	-	-	-	T	-	V	I	N	R	F	Y	Q	H	L	Q	S	Y	F	G	L	M	I	L	S	D	D	G	V	A	C	I	D	S	A	V	A	K	A	G	A	V	A	D	L	D
Night Heron CoV HKU19 RdRp domain of replicase polyprotein		-	-	-	-	-	-	V	-	A	I	Q	S	F	Y	E	H	L	Q	K	Y	F	G	L	M	I	L	S	D	D	G	V	A	C	I	D	Q	E	A	A	K	Q	G	M	V	A	D	L	D
Nam Dinh RdRp domain of replicase polyprotein		S	S	C	V	T	-	L	R	N	T	D	T	L	H	T	I	R	R	R	V	A	K	G	A	Y	L	S	D	D	G	L	I	V	I	D	P	R	-	-	-	-	-	-	I	I	R	Y	D
Hana RdRp domain of replicase polyprotein		T	S	C	V	T	-	L	R	K	T	D	T	L	R	T	I	R	L	K	I	A	K	N	L	V	L	S	D	D	G	L	L	V	L	D	P	E	-	-	-	-	-	-	I	I	D	Y	T
Meno RdRp domain of replicase polyprotein		N	T	N	V	N	L	L	R	N	T	D	I	L	H	R	I	R	T	R	I	A	K	G	A	Y	L	S	D	D	G	L	I	L	I	D	T	R	-	-	-	-	-	-	L	V	K	Y	D
Possum Nidovirus RdRp domain of replicase polyprotein		-	-	-	-	-	-	-	-	-	-	E	L	T	V	E	D	C	M	D	W	V	P	A	L	I	Y	G	D	D	V	V	L	H	T	D	C	V	T	G	-	-	-	-	R	E	S	F	K
Equine Arteritis RdRp domain of replicase polyprotein		-	-	-	-	-	-	-	-	-	-	S	L	E	L	R	D	M	L	K	Y	V	R	V	Y	I	Y	S	D	D	V	V	L	T	T	P	N	Q	H	Y	-	-	-	-	A	A	S	F	D
LDEV RdRp domain of replicase polyprotein		-	-	-	-	-	-	-	-	-	-	S	L	E	M	E	Q	L	F	E	L	Q	P	L	L	V	Y	S	D	D	V	V	F	Y	N	E	S	D	E	-	-	-	-	-	L	P	N	Y	H
Lelystad RdRp domain of replicase polyprotein		-	-	-	-	-	-	-	-	-	-	Q	L	K	F	E	D	L	L	E	I	Q	P	M	L	V	Y	S	D	D	L	V	L	Y	A	E	R	P	T	-	-	-	-	-	F	P	N	Y	H
PRRSV RdRp domain of replicase polyprotein		-	-	-	-	-	-	-	-	-	-	Q	L	K	F	E	D	M	L	K	V	Q	P	L	I	V	Y	S	D	D	L	V	L	Y	A	E	S	P	T	-	-	-	-	-	M	P	N	Y	H
SHFV RdRp domain of replicase polyprotein		-	-	-	-	-	-	-	-	-	-	K	L	N	F	Q	D	L	Y	K	L	Q	A	F	I	V	Y	S	D	D	L	I	L	L	N	E	S	D	D	-	-	-	-	-	L	P	N	F	E
Xinzhou nidovirus 6		F	C	S	S	E	V	K	N	I	-	-	N	G	V	L	Q	Y	V	-	-	P	E	K	T	R	I	L	S	S	L	I	I	N	G	E	S	H	D	L	E	-	-	M	Q	V	I	R	A
Xinzhou toro-like virus		F	C	S	A	H	I	V	E	V	-	-	N	G	V	Y	Q	F	V	-	-	P	D	K	D	R	I	I	A	A	L	L	I	T	G	K	Y	P	D	V	E	-	-	L	D	L	L	R	T
Gill associated virus		F	T	F	R	Y	F	F	K	E	-	-	D	G	F	W	Y	N	A	-	-	P	L	I	E	R	V	F	S	S	I	V	Q	C	S	K	A	T	S	L	C	P	E	I	M	A	G	R	L
Yellow head virus		F	T	S	R	Y	F	F	K	E	-	-	D	G	F	W	Y	N	A	-	-	P	L	I	E	R	V	F	S	S	I	V	Q	C	S	K	S	T	S	L	C	P	E	I	M	G	G	R	L
Shingleback nidovirus		F	C	S	S	E	V	L	K	I	-	-	D	G	V	L	Q	Y	I	-	-	P	D	R	T	R	L	L	A	A	L	I	I	T	G	K	D	V	A	A	D	-	-	L	N	I	V	R	I
Ball python nidovirus		F	C	S	S	T	V	K	P	C	-	-	N	G	I	L	Q	Y	I	-	-	P	D	K	N	R	L	L	A	A	L	C	I	E	G	K	A	S	T	A	E	-	-	L	R	V	V	R	T
Green tree python nidovirus		F	C	S	S	T	V	K	P	C	-	-	N	G	I	L	Q	Y	I	-	-	P	D	K	N	R	L	L	A	A	L	C	I	E	G	K	A	S	T	A	E	-	-	L	R	V	V	R	T
Morelia viridis nidovirus		F	C	S	S	T	V	K	P	C	-	-	N	G	I	L	Q	Y	I	-	-	P	D	K	N	R	L	L	A	A	L	C	I	E	G	K	A	S	T	A	E	-	-	L	R	V	V	R	T
Hainan hebius popei torovirus		F	C	S	S	E	I	K	Q	V	-	-	D	G	V	Y	Q	Y	V	-	-	P	D	K	N	R	I	L	A	A	M	L	I	T	G	K	A	V	D	S	D	-	-	L	E	L	V	R	L
Guangdong mandarin rat snake torovirus		F	C	S	A	E	V	K	E	V	-	-	H	G	V	L	Q	Y	I	-	-	P	D	K	N	R	V	L	A	S	L	I	I	N	S	E	C	H	D	L	E	-	-	M	Q	V	I	R	A
Guangdong chinese water snake torovirus		F	C	S	S	R	V	R	L	V	-	-	D	G	Q	Y	H	Y	I	-	-	P	E	K	S	R	I	L	A	A	L	L	I	Q	G	N	S	L	T	R	D	-	-	I	E	I	L	R	I
Guangdong red-banded snake torovirus		F	C	S	S	R	V	R	L	V	-	-	D	G	Q	Y	H	Y	I	-	-	P	E	K	S	R	I	L	A	A	L	L	I	Q	G	S	S	L	T	R	D	-	-	I	E	L	L	R	I
Bellinger River virus		F	C	S	S	T	V	K	E	V	-	-	N	G	V	L	Q	Y	L	-	-	P	D	K	H	R	L	L	A	A	L	I	I	E	G	K	A	P	T	P	D	-	-	M	T	L	I	R	T
Ball python nidovirus 1		F	C	S	S	T	V	K	P	C	-	-	N	G	I	L	Q	Y	I	-	-	P	D	K	N	R	L	L	A	A	L	C	I	E	G	K	A	S	T	A	E	-	-	L	R	V	V	R	T
Python Nidovirus		F	C	S	S	T	V	K	P	C	-	-	N	G	I	L	Q	Y	I	-	-	P	D	K	N	R	L	L	A	A	L	C	I	E	G	K	A	S	T	A	E	-	-	L	R	V	V	R	T
Fathead minnow virus		F	C	S	S	H	I	E	L	V	-	-	N	G	K	Y	Q	Y	I	-	-	P	D	P	N	N	M	L	A	G	L	C	V	H	A	T	A	S	P	P	D	-	-	K	I	I	W	K	V
White bream virus		F	C	S	S	H	I	C	K	I	-	-	N	E	K	Y	Q	Y	V	-	-	P	D	P	N	N	M	L	A	G	L	I	C	A	P	E	P	T	P	Q	D	-	-	K	L	I	W	K	L
Chinook salmon bafinivirus		F	C	S	S	H	I	E	E	I	-	-	D	G	V	Y	Q	Y	I	-	-	P	D	P	N	N	M	I	A	G	L	Y	M	S	G	E	P	V	P	V	D	-	-	K	T	I	W	K	L
Berne virus		F	C	S	A	H	I	I	K	T	-	-	D	G	E	Y	H	F	L	-	-	P	S	R	G	R	L	L	A	S	L	L	I	L	D	K	L	S	D	V	D	-	-	I	Y	Y	M	R	F
Breda virus		F	C	S	A	H	I	I	K	T	-	-	D	G	E	Y	H	F	L	-	-	P	S	R	G	R	L	L	A	S	L	L	I	L	D	K	L	S	D	V	D	-	-	I	Y	Y	M	R	F
Porcine torovirus		F	C	S	A	H	I	I	K	T	-	-	D	G	E	Y	H	F	L	-	-	P	S	R	G	R	L	L	A	S	L	L	I	L	D	K	L	S	D	V	D	-	-	I	Y	Y	M	R	F
Bovine Nidovirus		F	C	S	S	E	I	K	N	I	-	-	D	G	M	Y	Q	Y	V	-	-	P	D	F	D	R	L	L	A	S	L	L	I	N	G	K	L	L	D	D	E	-	-	M	Q	L	V	R	F
Bat CoV HKU4 RdRp domain of replicase polyprotein		F	C	S	Q	H	T	L	Y	I	K	D	G	D	D	G	Y	F	L	P	Y	P	D	P	S	R	I	L	S	A	G	C	F	V	D	D	I	V	K	T	D	G	T	V	M	M	E	R	Y
Bat CoV HKU9 RdRp domain of replicase polyprotein		F	C	S	Q	H	T	M	L	V	D	M	K	G	E	Q	V	Y	L	P	Y	P	D	P	S	R	I	L	G	A	G	C	F	V	D	D	L	L	K	T	D	G	T	L	M	M	E	R	Y
SARS RdRp domain of replicase polyprotein		F	C	S	Q	H	T	M	L	V	K	Q	G	D	D	Y	V	Y	L	P	Y	P	D	P	S	R	I	L	G	A	G	C	F	V	D	D	I	V	K	T	D	G	T	L	M	I	E	R	F
Human CoV OC43 RdRp domain of replicase polyprotein		F	C	S	Q	H	T	M	L	V	K	M	D	G	D	D	V	Y	L	P	Y	P	N	P	S	R	I	L	G	A	G	C	F	V	D	D	L	L	K	T	D	S	V	L	L	I	E	R	F
Murine Hepatitis CoV RdRp domain of replicase polyprotein		F	C	S	Q	H	T	M	L	V	K	M	D	G	D	E	V	Y	L	P	Y	P	D	P	S	R	I	L	G	A	G	C	F	V	D	D	L	L	K	T	D	S	V	L	L	I	E	R	F
FIP CoV RdRp domain of replicase polyprotein		F	C	S	Q	H	T	L	Q	I	V	G	P	D	G	D	Y	Y	L	P	Y	P	D	P	S	R	I	L	S	A	G	V	F	V	D	D	I	V	K	T	D	N	V	I	M	L	E	R	Y
Human CoV 229E RdRp domain of replicase polyprotein		F	C	S	Q	H	T	M	Q	I	V	D	K	D	G	T	Y	Y	L	P	Y	P	D	P	S	R	I	L	S	A	G	V	F	V	D	D	V	V	K	T	D	A	V	V	L	L	E	R	Y
Human CoV NL63 RdRp domain of replicase polyprotein		F	C	S	Q	H	T	M	Q	I	V	D	G	D	G	T	Y	Y	L	P	Y	P	D	P	S	R	I	L	S	A	G	V	F	V	D	D	V	I	K	T	D	A	V	V	L	L	E	R	Y
Bat CoV HKU8 RdRp domain of replicase polyprotein		F	C	S	Q	H	T	M	Q	I	V	D	K	E	G	T	Y	Y	L	P	Y	P	D	P	S	R	I	L	S	A	G	V	F	V	D	D	V	V	K	T	D	A	V	V	L	L	E	R	Y
PEDV RdRp domain of replicase polyprotein		F	C	S	Q	H	T	M	Q	I	V	D	K	D	G	T	Y	Y	L	P	Y	P	D	P	S	R	I	L	S	A	G	V	F	V	D	D	I	V	K	T	D	P	V	I	L	L	E	R	Y
Bat CoV 512 RdRp domain of replicase polyprotein		F	C	S	Q	H	T	M	Q	I	V	D	S	D	G	D	Y	Y	L	P	Y	P	D	P	S	R	I	L	S	A	G	V	F	V	D	D	I	V	K	T	D	P	V	I	L	L	E	R	Y
Bat CoV HKU2 RdRp domain of replicase polyprotein		F	C	S	Q	H	T	M	Q	I	V	D	E	N	G	K	Y	Y	L	P	Y	P	D	P	S	R	I	I	S	A	G	V	F	V	D	D	I	T	K	T	D	A	V	I	L	L	E	R	Y
Beluga Whale CoV SW1 RdRp domain of replicase polyprotein		F	C	S	Q	H	S	M	L	V	E	I	D	G	E	M	R	Y	L	P	Y	P	D	P	S	R	I	L	G	A	C	V	F	V	D	D	V	E	K	T	E	P	V	V	V	M	E	R	Y
IBV RdRp domain of replicase polyprotein		F	C	S	Q	H	T	M	L	V	E	V	D	G	E	P	K	Y	L	P	Y	P	D	P	S	R	I	L	G	A	C	V	F	V	D	D	V	D	K	T	E	P	V	A	V	M	E	R	Y
Thrush CoV HKU12 RdRp domain of replicase polyprotein		F	C	S	Q	H	T	V	L	A	E	H	E	G	K	P	Y	Y	L	P	Y	P	D	V	S	R	I	L	G	A	C	I	F	V	D	D	V	N	K	A	D	P	V	Q	N	L	E	R	Y
Sparrow CoV HKU17 RdRp domain of replicase polyprotein		F	C	S	Q	H	T	V	L	A	E	H	D	G	K	P	Y	Y	L	P	Y	P	D	V	S	R	I	L	G	A	C	I	F	V	D	D	V	N	K	A	D	P	V	Q	N	L	E	R	Y
Asian Leopard Cat CoV RdRp domain of replicase polyprotein		F	C	S	Q	H	T	V	L	A	E	H	D	G	K	P	Y	Y	L	P	Y	P	D	V	S	R	I	L	G	A	C	I	F	V	D	D	V	N	K	A	D	P	V	Q	N	L	E	R	Y
Night Heron CoV HKU19 RdRp domain of replicase polyprotein		F	C	S	Q	H	T	V	L	A	E	Y	D	G	E	P	C	Y	Y	P	Y	P	D	V	S	R	I	L	G	A	C	I	F	V	N	E	T	E	K	T	D	P	V	Q	N	L	E	R	Y
Nam Dinh RdRp domain of replicase polyprotein		F	L	S	Q	D	T	I	K	F	-	-	-	-	G	D	M	V	Y	P	I	P	E	F	G	R	M	Y	T	A	M	L	L	S	D	N	K	N	T	L	D	P	Q	I	N	I	T	R	L
Hana RdRp domain of replicase polyprotein		F	L	S	Q	G	P	H	K	F	-	-	-	-	G	D	M	V	F	P	I	P	E	F	G	R	M	Y	S	A	M	L	L	S	D	N	K	N	I	L	D	P	K	I	N	I	T	R	L
Meno RdRp domain of replicase polyprotein		F	L	S	Q	D	T	F	H	F	-	-	-	-	G	D	M	A	F	P	I	P	E	F	G	R	I	Y	S	A	M	L	L	S	D	N	R	N	T	L	E	P	S	I	S	I	T	R	L
Possum Nidovirus RdRp domain of replicase polyprotein		F	L	G	C	S	V	V	T	D	-	-	D	D	K	S	R	L	V	-	-	P	Q	R	E	R	V	L	R	A	L	A	F	N	L	S	A	T	D	V	D	-	-	T	Y	Y	Q	R	A
Equine Arteritis RdRp domain of replicase polyprotein		F	L	G	C	R	F	K	Q	V	-	-	G	G	K	C	Y	L	A	-	-	S	L	Q	D	R	V	T	R	S	L	L	Y	H	I	G	A	K	N	P	S	-	-	E	Y	Y	E	A	A
LDEV RdRp domain of replicase polyprotein		L	P	G	C	R	I	S	-	-	-	-	-	G	G	R	V	L	V	-	-	P	Q	R	D	R	I	V	A	A	L	A	Y	Q	M	K	A	S	C	V	G	-	-	E	Y	F	A	S	A
Lelystad RdRp domain of replicase polyprotein		F	L	G	C	R	I	E	-	-	-	-	-	A	G	R	Q	L	V	-	-	P	N	R	D	R	I	L	A	A	L	A	Y	H	M	K	A	Q	N	A	S	-	-	E	Y	Y	A	S	A
PRRSV RdRp domain of replicase polyprotein		F	L	G	C	R	I	I	-	-	-	-	-	N	G	R	Q	L	V	-	-	P	N	R	D	R	I	L	A	A	L	A	Y	H	M	K	A	S	N	V	S	-	-	E	Y	Y	A	S	A
SHFV RdRp domain of replicase polyprotein		F	L	G	C	E	Y	R	-	-	-	-	-	H	G	-	W	L	V	-	-	P	Q	K	Q	R	V	L	A	A	L	A	Y	H	V	N	A	K	D	V	H	-	-	T	Y	Y	I	N	S
[truncated: 32 more columns]

## Sheet: Info
Title	Alignment of rRdRp domain.txt
Format
DataType	Protein
49
Number Sites	378
Identical	.
Missing	?
Indel	-
